# Supplementary material for: The Role of Emotion Regulation in Eating Disorders: A Network Meta-Analysis Approach
Source: Front Psychiatry. 2022 Feb 23;13:793094. doi: 10.3389/fpsyt.2022.793094 (PMC8904925; doi:10.3389/fpsyt.2022.793094)
Supplement: Supplementary file 1 [file Table_1.XLSX]

## Sheet: Sheet1
STUDY	YES = 1, NO = 0, CANNOT DETERMINE = 0								FINAL SCORE
	(1.) Was the research question or objective in this paper clearly stated?	(2.) Was the study population clearly specified and defined?	(3.) Was the participation rate of eligible persons at least 50%?	(4.a) Were all the subjects selected or recruited from the same or similar populations (including the same time period)?	(4.b) Were inclusion and exclusion criteria for being in the study prespecified and applied uniformly to all participants?	(5.) Was a sample size justification, power description, or variance and effect estimates provided? (N ≥84 for significant medium correlation with 80% power)	(11.) Were the outcome measures (dependent variables) clearly defined, valid, reliable, and implemented consistently across all study participants?	(12.) Were the outcome assessors blinded to the status of participants?
﻿Dajon & Sudres (2021)	1	1	0	0	1	1	1	0	5
Monell et al. (2020)	1	1	0	1	1	1	1	0	6
Espel-Huynh et al. (2020)	1	1	1	1	1	1	1	0	7
Marchiol et al. (2020)	1	1	1	1	1	0	1	0	6
Dunne et al. (2019)	1	1	1	1	1	0	1	0	6
Espel-Huynh et al. (2019)	1	1	1	1	1	1	1	0	7
Levinson et al. (2019)	1	1	0	1	1	1	1	0	6
Rothschild-Yakar et al. (2019)	1	1	0	1	1	0	1	0	5
Duffy et al. (2019)	1	1	1	0	1	1	1	0	6
Marzola et al. (2019)	1	1	1	0	1	1	1	0	6
Manwaring et al. (2018)	1	1	0	1	1	1	1	0	6
Wang & Borders (2018)	1	1	0	1	1	1	1	0	6
Solmi et al. (2018)	1	1	0	1	1	1	1	0	6
Rothschild-Yakar et al. (2018)	1	1	0	1	1	0	1	0	5
Frank et al. (2018)	1	1	0	1	1	0	1	0	5
Lee et al. (2017)	1	1	1	1	1	1	1	0	7
Wang et al. (2017)	1	1	1	1	1	1	1	0	7
Bernatova & Svetlak (2017)	1	1	0	1	1	0	1	0	5
Kenny et al. (2017)	1	1	0	0	1	0	1	0	4
MacDonald et al. (2017)	1	1	0	1	1	1	1	0	6
Pisetsky et al. (2017)	1	1	0	1	1	1	1	0	6
Lattimore et al. (2017)	1	1	1	1	1	0	1	0	6
Lang et al. (2016)	1	1	0	1	1	0	1	0	5
Marzola et al. (2016)	1	1	1	1	1	0	1	0	6
Sauchelli et al. (2016)	1	1	0	1	1	1	1	0	6
Noetel et al. (2016)	1	1	1	1	1	0	1	0	6
Mason et al. (2016)	1	1	0	0	1	1	1	0	5
Wolz et al. (2015)	1	1	0	1	1	1	1	0	6
Pepping et al. (2015)	1	1	0	0	1	0	1	0	4
Juarascio et al. (2015)	1	1	1	1	1	1	1	0	7
Rotella et al. (2015)	1	1	1	1	1	1	1	0	7
Cardi et al. (2014)	1	1	0	0	1	0	1	0	4
Baños et al. (2014)	1	1	0	1	1	0	1	0	5
Danner et al. (2014)	1	1	1	1	1	0	1	0	6
Blomquist et al. (2014)	1	1	0	1	1	1	1	0	6
Lavender et al. (2014)	1	1	0	1	1	0	1	0	5
Butryn et al. (2013)	1	1	1	1	1	1	1	0	7
Waller & Marcoulides (2012)	1	1	0	1	1	1	1	0	6
Merwin et al. (2013)	1	1	0	1	1	0	1	0	5
Racine & Wildes (2013)	1	1	1	1	1	1	1	0	7
Brytek-Matera & Schiltz (2013)	1	1	0	0	1	0	1	0	4
Oldershaw et al. (2012)	1	1	0	1	1	0	1	0	5
Compare et al. (2012)	1	1	0	1	1	1	1	0	6
Cowdrey & Park (2012)	1	0	1	0	1	0	1	0	4
Danner et al. (2012)	1	1	0	1	1	0	1	0	5
Danner et al. (2012)	1	1	0	1	1	0	1	0	5
Svaldi et al. (2012)	1	1	0	0	1	0	1	0	4
Paterson et al. (2011)	1	1	0	1	1	0	1	0	5
Svaldi et al. (2010)	1	1	0	0	1	0	1	0	4
Delinsky et al. (2011)	1	1	1	1	1	0	1	0	6
Davies et al. (2011)	1	1	0	1	1	1	1	0	6
Fitzsimmons & Bardone-Cone (2011)	1	1	0	0	1	1	1	0	5
Davies et al. (2010)	1	1	0	1	1	0	1	0	5
Wildes et al. (2010)	1	1	1	1	1	0	1	0	6
Bratland-Sanda et al. (2009)	1	1	1	1	1	0	1	0	6
Tasca et al. (2009)	1	1	1	1	1	1	1	0	7
Raykos et al. (2009)	1	1	1	1	1	1	1	0	7
Sheffield et al. (2009)	1	1	1	1	1	1	1	0	7
Krug et al. (2008)	1	1	1	1	1	1	1	0	7
Legenbauer et al. (2008)	1	1	1	1	1	0	1	0	6
Paterson et al. (2007)	1	1	0	1	1	0	1	0	5
Spoor et al. (2007)	1	1	1	1	1	1	1	0	7
Corstorphine et al. (2007)	1	1	1	1	1	0	1	0	6
Meyer et al. (2005)	1	1	1	1	1	0	1	0	6
Overton et al. (2005)	1	1	1	1	1	0	1	0	6
Cockell et al. (2002)	1	1	1	1	1	0	1	0	6
Fassino et al. (2003)	1	1	1	1	1	0	1	0	6
Spranger et al (2001)	1	1	0	1	1	0	1	0	5
Nagata et al. (2000)	1	1	1	1	1	1	1	0	7
Diaz-Marsa et al. (2000)	1	1	0	0	1	0	1	0	4
Seidel et al. (2016)	1	1	0	1	1	0	1	0	5
Pinto‐Gouveia et al. (2016)	1	1	1	1	1	0	1	0	6
Southward et al. (2017)	1	1	1	1	1	1	1	0	7
Aloi et al. (2020)	1	1	0	1	1	0	1	0	5
Aloi et al. (2021)	1	1	0	1	1	1	1	0	6
Verschueren et al. (2016)	1	1	1	1	1	1	1	0	7
Scharff et al. (2021)	1	1	1	1	1	1	1	0	7
Wierenga et al. (2020)	1	1	0	0	1	0	1	0	4
Brown et al. (2017)	1	1	0	1	1	1	1	0	6
Wyssen et al. (2019)	1	1	0	1	1	0	1	0	5
Turan et al. (2019)	1	1	1	0	1	0	1	0	5
Van Riel et al. (2020)	1	1	0	1	1	1	1	0	6
Hazzard et al. (2020)	1	1	1	1	1	1	1	0	7
MacDonald et al. (2017)	1	1	1	1	1	0	1	0	6
Bodell et al. (2018)	1	1	0	1	1	1	1	0	6
Thaler et al. (2020)	1	1	0	1	1	0	1	0	5
Steinglass et al. (2018)	1	1	1	1	1	0	1	0	6
Thew et al. (2017)	1	1	0	1	1	0	1	0	5
del Pino-Gutiérrez et al. (2017)	1	1	1	1	1	1	1	0	7
Dapelo et al. (2015)	1	1	0	1	1	0	1	0	5
Rania et al. (2021)	1	1	0	1	1	1	1	0	6
Michael & Juarascio (2020)	1	1	1	1	1	1	1	0	7
Sagiv & Gvion (2020)	1	1	0	1	1	1	1	0	6
Racine & Wildes (2015)	1	1	1	1	1	1	1	0	7
Torres et al. (2020)	1	1	0	0	1	0	1	0	4
Rienecke et al. (2021)	1	1	0	1	1	1	1	0	6
Walden et al. (2018)	1	1	1	1	1	1	1	0	7
Wisting et al. (2021)	1	1	0	0	1	1	1	0	5
Sternheim et al. (2020)	1	1	0	1	1	0	1	0	5
Leppanen et al. (2017)	1	1	1	1	1	0	1	0	6
Davies et al. (2012)	1	1	0	1	1	0	1	0	5
Messer et al. (2021)	1	1	0	0	1	1	1	0	5
Paganini et al. (2021)	1	1	1	0	1	1	1	0	6
Lampard et al. (2011)	1	1	1	1	1	1	1	0	7
